# Supplementary material for: Scapular dyskinesis in myotonic dystrophy type 1: clinical characteristics and genetic investigations
Source: J Neurol. 2019 Aug 31;266(12):2987–96. doi: 10.1007/s00415-019-09494-8 (PMC6851043; doi:10.1007/s00415-019-09494-8)
Supplement: Supplementary file 2 — Supplementary material 2 (XLSX 88 kb) [file 415_2019_9494_MOESM2_ESM.xlsx]

## Sheet: Suppl table 1 Clinical features
Pts	Sex	Age at Diagnosis	Age at last evaluation	Age at onset muscle weakness	Disease duration	Follow-up (y)	DNA genetic lab Cochin	Généthon biobank	DM1 (CTG)n	Phenotype	FSHD, repeat size shortest 4qA allele	D4Z4 methylation (FseI)	D4Z4 methylation (delta1)	DM1 relatives	FSHD relatives	DM2 excluded	Scapular dyskinesia	Age at onset scapular dyskinesia	Years after start muscle weakness scapular dyskinesia appeared	Scapular dyskinesia symmetric / asymmetric	Scapular dyskinesia bilateral / unilateral	Ambulatory at onset scapular dyskinesia	Trapezius atrophy	Infraspinatus atrophy	Facial wknss	Facial wkns symmetric / asymmetric	Dysarthria	Dysphagia	Cervical wkns	Stepping gate	Myotonia	Cataracts	Mental retardation	Deafness	Heart involvement	Pacemaker	Respiratory muscle involvement: FVC (%)	Non-invasive ventilation	Hypersomnia	Boston	Walton score	MIRS score	MIRS score lower limbs last evaluation	MIRS score lower limbs at onset scapular dyskinesis	CK U/l	First disease symptom
1	M	30	42	16	26	12	Y	Y	1470	Infantile	8U			Y	N	Y	Y	30	14	S	bilateral	Y		N	Y	S	Y	Y	Y	Y	Y		Y	N	Conduction	Y	0.48	Y	Y	3	3	4	4	4	79	Psychomotor retardation
2	F	46	65	12	53	17	Y	Y	200	Adult	9U			N	N	Y	Y	12	0	S	bilateral	Y		N	Y	S	N	Y	Y	Y	Y	Y	N	N	N	N	70%	N	Y	9	7	5	5		197	Shoulder girdle weakness
3	F	45	55	24	21	0	Y		1260	Adult	10U			N	N	Y	Y	45	21	S	bilateral	Y			Y	S	N	Y	Y	N	N	N	N	N	N	N	0.83	N	N	2	3	4	4	1		Muscle weakness LL
4	M	49	63	34	29	17		Y	1200	Adult	>10U			Y	N	Y	Y	46	12	A Left	unilateral	Y			Y	S	Y	Y	Y	Y	Y	Y	N	Y	Arrhythmia	Y	34%	Y	Y	9		5	5	4	80	Muscle weakness distal upper limbs
5	M	28	38	23	15	6	Y	Y	600	Adult	74U	25	-35	Y	N		Y	35	12	A Left	unilateral	Y		Y	Y	S	N	N	Y	Y	Y	Y	N	N	Conduction	Y	0.79	Y	N			4	3	3	460	Myotonia
6	M	34	47	32	15	0	Y		333	Adult	>10U			Y	N	Y	Y	32	0	S	bilateral	Y	N	N	Y	S	Y	N	Y	Y	Y	Y	N	N	Conduction	N	68%	N	N	3	3	4	4	1	285	Cataract + shoulder girdle weakness
7	M	48	59	44	15	10		Y	830	Adult	>10U			N	N		Y	51	7	A Left	unilateral	Y	Y	N	Y	S	N	N	Y	Y	Y	Y	N	N	Conduction	Y	96%	Y	N	2	3	4	4	3	174	Myotonia
8	M	23	54	34	20	15		Y	800	Adult	>10U			Y	N		Y	42	8	A Left	unilateral	Y			Y	S	Y	Y	Y	Y	Y	Y	N	N	Conduction	N	0.32	Y	N	7	6	4	4	3	99	Myotonia
9	F	55	55	40	15	0	N		1100	Adult	>10U			Y	N		Y	55	15	A Left	bilateral	Y			Y	S	N	N	Y	N	Y	Y	N	N	Arrhythmia	Y	0.73	N	N	3	3	5	5		86	Myotonia
10	M	30	57	35	22	11	Y		1066	Adult	4qB only	48	4	Y	N		Y	50	15	A Right	bilateral	Y	Y	N	Y	S	N	N	Y	Y	Y	Y	N	N	N	N	58%	N	N	3	4	4	5	4	220	Myotonia
11	M	12	34	22	12	8			1270	Infantile	>10U			Y	N		Y	26	4	A Left	bilateral	Y	Y	N	Y	S	Y	N	Y	Y	N	Y	Y	N	Conduction	N	0.42	Y	Y	3	4	4	4	4	211	Psychomotor retardation
12	F	57	65	52	13	8			500	Late onset	>10U			Y	N		Y	57	5	A Right	bilateral	Y			Y	S	N	N	Y	Y	Y	Y	N	N	Conduction	N	0.95	N	N	2	3	4	4	4	95	Muscle weakness distal lower limbs
13	M	55	63	52	11	8	Y		500	Late onset	>10U			N	N	Y	Y	61	9	S	bilateral	Y			Y	S	Y	Y	Y	Y	Y	Y	N	N	N	N	59%	Y		7	6	5	4	3	151	Myotonia
14	M	26	38	26	12	6	Y		866	Adult	>10U			Y	N	Y	Y	30	4	A Left	unilateral	Y	Y	N	Y	S	Y	Y	Y	Y	Y	Y	N	N	N	N	0.54	N	N			5	5	5	84	Myotonia
15	M	27	30	22	8	3	Y		430	Adult	>10U			N	N		Y	25	3	A Right	bilateral	Y			Y	S	Y	N	Y	Y	Y	N	N	N	N	N	0.8	N	N	2	3	4	3	3	476	Myotonia
16	M	36	43	33	10	1	Y		660	Adult	>10U			Y	N	Y	Y	33	0	S	bilateral	Y			Y	S	N	N	Y	Y	Y	Y	N	N	Arrhythmia	N	0.67	N	N	2	3	4	3		257	Myotonia
17	M	55	69	44	25	14	Y		466	Adult	4qB only	57	9	Y	N	Y	Y	54	10	A Left	unilateral	Y	Y	Y	Y	S	Y	N	Y	Y	N	Y	N	N	N	N	100%	N	N	4	4	4	3	3	119	Myotonia
18	M	51	66	25	41	15			1500	Juvenile	>10U			Y	N		Y	56	31	S	bilateral	Y	N	Y	Y	S	Y	Y	Y	Y	N	Y	N	N	Arrhythmia	Y	0.41	Y	Y	8		5	5	4	149	Dysphagia
19	M	25	48	19	29	9			530	Adult	>10U			Y	N		Y	40	21	A Left	bilateral	Y			Y	S	Y	N	Y	Y	Y	N	N	N	Conduction	N	0.63	N	N	6	7	5	4	3	459	Myotonia, Ptosis and distal muscle weakness UL
20	M	29	43	20	23	9			460	Adult	>10U			Y	N		Y	32	12	A Right	bilateral	Y			Y	S	N	N	Y	Y	N	N	N	N	N	N	0.85	N	N	5	6	5	5	4	447	Muscle weakness proximal UL
21	M	15	41	26	15	10			400	Adult	>10U			Y	N		Y	26	0	A Left	bilateral	Y		Y	Y	S	N	N	Y	Y	Y	N	N	N	N	N	1.04	N	N	3	3	4	4	3	356	Muscle weakness
22	F	41	56	40	16	10	Y		330	Adult	>10U			Y	N		Y	40	0	A Left	unilateral	Y	Y	N	Y	S	N	N	Y	Y	Y	Y	N	N	Conduction	Y	0.75	N	N	7	6	5	5	3	135	Muscle weakness hands and myotonia
23	M	0	28	0	28	7			750	Congenital	4qB only	40	1	Y	N		Y	26	26	A Left	unilateral	Y	Y	N	Y	S	Y	N	Y	Y	Y	N	N	N	N	N	0.4	Y	Y	2	3	4	4	3	171	Psychomotor retardation
24	M	16	42	18	24	16		Y	500	Juvenile	>10U			Y	N		Y	37	20	S	bilateral	Y	Y		Y	S	Y	N	Y	Y	Y	N	N	N	Arrhythmia	Y	0.69	Y	Y		7	5	5	4	149	Myotonia
25	M	23	37	23	14	6			330	Adult	>10U			Y	N		Y	30	7	A Left	bilateral	Y	N	N	Y	A	N	N	Y	Y	Y		N	N	Conduction	Y	0.7	Y	Y	2	3	4	4		142	Ptosis
26	M	55	56	48	8	2			>150	Adult	37U	49	1	Y	N		Y	55	7	A Left	bilateral	Y	Y	Y	Y	S	Y	N	Y	Y	Y	N	N	N	N	N		Y	N				3	3		Hypersomnia
27	F	31	53	31	22	1			>120	Adult	23U	45	1	Y	N		Y	53	22	A Right	unilateral	Y	Y	N	N	N	N					Y	N	N	N	N		N	Y							Hypersomnia
28	F	32	38	25	13	0	N		400	Adult	not tested			Y	N		Y	38	13	A Left	unilateral	Y	Y	N	Y	S	N	N	Y	Y	Y	Y	N	N	N	N		N	N	2	3	4	4		686	Myotonia
29	F	0	23	0	23	5			600	Congenital	20U	43	3	Y	N		Y	6	6	S	bilateral	Y		N	Y	S	Y	Y	Y	Y	Y	N	Y	N	N	N	0.47	Y	N	3	3	4	4	4	323	Hypotonia at birth
30	M	35	67	28	39	24			833	Adult	not tested			Y	N		Y	45	17	S	bilateral	Y			Y	S	Y	Y	Y	Y	Y	Y	N	N	Conduction	Y	47%	Y	N	9	7	5	5	3	96	Muscle weakness hands
31	M	0	30	0	30	11			1130	Congenital	25U	77	22	Y	N		Y	20	20	A Right	bilateral	Y		Y	Y	S	N	N	Y	N	Y	Y	Y	N	Conduction	N	0.74	N	N	2	3	3	3	3	338	Hydramnios and respiratory insufficiency at birth
32	M	1	24	6	18	5			730	Infantile	4qB only	47	-1	Y	N		Y	18	12	S	bilateral	Y	Y	N	Y	S	N	Y	Y	Y	Y	N	N	N	N	N	0.88	Y	N	2	3	3	3	3	585	Muscle weakness hands
33	M	48	57	35	22	9			93	Adult	not tested			Y	N		Y	40	5	A	bilateral	Y			Y	S	N	Y	N	N	Y	Y	N	N	N	N	0.9	N	N			2	4		101	Ptosis

## Sheet: Suppl table 2 Follow up
	Year	Age	Scapular dyskinesis	Shoulder antepulsion Right / Left (degrees)	Shoulder abduction Right / Left (degrees)	Barre test (seconds)	10m walking test (seconds)	Mingazzini test (seconds)	Manual muscle testing (MRC)	Neck flexion	Scapula Fixators	Shoulder anteflexion	Shoulder abduction	Elbow flexion	Elbow extension	Wrist flexion	Wrist extension	Hand digit flexor	Hand digit extensor	Hip flexion (psoas)	Hip extension	Hip abduction	Hip adduction	Knee extensors	Knee flexors hamstrings	Foot dorsiflexion	Feet plantairflexion
1	2000	30	Y	40 / 40	40 / 40		10	75		2	2+ to 3+		3 / 3	3 / 3	3 / 3	3 / 3	3 / 3	3 / 3	3 / 3	4 / 4				5 / 5	4- / 4-	2 / 2	2 / 2
	2010	40	Y	30 / 30	60 / 60	150	17	75
	2012	42	Y	30 / 30	50 / 50	80
2	1994	48	Y	90 / 90	90 / 90
	1997	51	Y	90 / 90	90 / 90
	2006	60	Y		70 / 70		25									2 / 2	2- / 2+							4 / 4	2 / 2
	2010	64	Y	55 / 55	60 / 60									3 / 3	4 / 4	2+ / 2+	2+ / 2+		2 / 3	3+ / 3+	3+ / 3+			4 / 4	2 / 2	2 / 2	3 / 3
	2011	65	Y	10 / 20	65 / 50	0	-	27					2+ / 2+	3- / 3-	4 / 4	2+ / 2+	2 / 2	1 / 1	2+ / 3-	3 / 3				4 / 4	2 / 2	2- / 2-	2+ / 2+
3	2007	55	Y	180 / 180	180 / 180					2		4- / 4	3+ / 3+	3+ / 4-	4+ / 4-	3 / 3+	3+ / 3+	3+ / 3	3- / 2+	4 / 4+	3 / 3	3+ / 3+	3- / 3-	3 / 3+	3 / 3+	3 / 3-	2+ / 3-
4	1992	46	Y	120 / 90	95 / 95	137	8	53		2	2 / 2		4 / 4	4- / 4-	4- / 3+					4 / 4				4 / 4+	3+ / 3+
	1994	48	-	90 / 80	90 / 80	145		75
	1996	50	Y	135 / 80	95 / 85	108	14	30		2-	1+ / 2-		4 / 4-	3+ / 4-	3- / 3-					4 / 4				3- / 3+	3+ / 3	2 / 2	2 / 2
	1998	52	-	135 / 90	90 / 80	150		12,5		2-	2 / 2		4 / 4-	3 / 3+	3- / 3-
	1999	53	Y	145 / 70	95 / 90	118		30		2-	2- / 2		4 / 4-	3+ / 3+	3+ / 3-	3+ / 3	3+ / 3	1 to 4		3 / 3+				3+ / 3-	3 / 3-	2- to 3+
	2002	56	Y	120 / 80	95 / 80	60		10		2	2 / 2		4- / 4-	3 / 3	3+ / 3-	3+ / 3+	3+ / 3+	3 / 3	3 / 3	4- / 4-	3- / 3-	4- / 3+	4 / 4	3- / 3-	3- / 3-	2 / 2	2 / 2
	2005	59	Y	60 / 60	90 / 90	38				2	3+ / 3+		3 / 3	3 / 3	3 / 3	3 / 3	3 / 3	2 / 2	2 / 2	4 / 4	3+ / 3-	4 / 3+	3+ / 3	2 / 2	2+ / 2+	1 / 1	1 / 1
	2006	60	Y	150 / 75	150 / 75	68	0	-		2		3 / 3	3 / 3	3 / 3	3 / 3	3 / 3	3 / 3	2 / 2	3 / 3	3 / 3		2+ / 2+	2 / 2	2 / 2	2+ / 2+	1 / 1	2 / 2
	2009	63	Y		100 / 45	0		0		2				2+ / 3-	1+ / 2-	3+ / 3+	3+ / 3+	2 / 2	3 / 3	2 / 2				2- / 2-	2+ / 2+	1 / 1	1 / 1
5	2003	32	N	180 / 180	180 /180	150	8	75		2+								3 / 3	3 / 3							3- / 3-	4+ / 4+
	2005	34	N	180 / 180	180 / 180					2+			4+ / 4+		4+ / 4+		4- / 4-	3+ / 3+	3+ / 3+	5- / 5-		5- / 5-		5- / 5-	3- / 2+
	2006	35	Y	110 / 80	110 / 105
	2007	36	Y	105 / 25	90 / 80	75	8	75					4 / 3	4+ / 4+	3+ / 3+	3 / 3	3 / 3
	2009	38	Y	120 / 5			8			2			2 / 2-	2+ / 3-	2+ / 3-		2+ / 2+	3- / 3-	3- / 3-	5 / 5				5 / 5	5 / 5	2- / 2-	2- / 2-
	2017	46	Y	5 / 5	30 / 20		10							3 / 3	2 / 2	3- / 3-	2+ / 2+	3 / 3	3 / 3	5 / 5	5 / 5	5 / 5	5 / 5	5 / 5	5 / 4	3+ / 3+	2+ / 2+
6	2003	47	Y	60 / 60	60 / 60									2+ / 2+	4 / 4			1 / 1	1 / 1
7	2006	48	N	180 / 180	180 / 180	145	9	75		3					3 / 3				3 / 3							3 / 3	4- / 4-
	2008	51	Y	140 / 140	100 / 100														3 / 3					5 / 3-
	2009	52	Y	145 / 145	90 / 90	120	10	75		1			4+ / 4+	4+ / 4+	5 / 3+	5 / 5	5 / 5	4+ / 4+	3 / 3	4+ / 4+	4+ / 4+	4+ / 4+	4+ / 4+	5 / 3-	3+ / 3+	2+ / 2+	2 / 2
	2012	55	Y	140 / 100	90 / 80	69	10	45		1			4- / 4-	4+ / 4+	4- / 2	4 / 4	4 / 4	4 / 4	3 / 3	4 / 4	4 / 4			4 / 4		3- / 2
	2013	56	Y	80 / 75	125 / 80	25	10	38		1			4- / 4-	4+ / 4+	3+ / 2	4+ / 4+	4+ / 4+	2 / 3-	3 / 3	5 / 5	5 / 5			4+ / 2		3- / 2	3+ / 2
	2015	58	Y	55 / 50	75 / 70	30	7,6	45		2			4+ / 4+	5- / 4+	3- / 2+	4 / 3+	4+ / 4+	3+ / 3	3 / 3	5 / 5	4+ / 4+	5 / 5		4+ / 3	4 / 4+	3- / 2+	5 / 4
	2016	59	Y	55 / 40	60 / 60	24	10,78	37		3			4 / 4	5 / 3+	3- / 2+		3- / 3-	3+ / 3+	3- / 3-	5 / 5	5 / 4	5 / 4		4+ / 3-	5 / 5	2 / 2-	2 / 2
8	2001	39	N	180 / 180	180 / 180	150	8,30	75		3-	3- to 4		4 / 4	3 / 3	3 / 3	3 / 3	3 / 3	2 / 2	2 / 2	5 / 5				5 / 5	3+ / 3+	1 / 1	1 / 1
	2003	41	N	180 / 180	180 / 180	150	11	75
	2004	42	Y	180 / 180	180 / 180	150		75		3+			5 / 5	4 / 5	4 / 4	3+ / 3+	3+ / 3+			5 / 5	5 / 5	5 / 5		5 / 5	4 / 4	4 / 4	3 / 3
	2009	47	Y	75 / 45	90 / 65	45	10	75
	2011	49	Y	45 / 30	65 / 55	50	11	75
	2012	50	Y	15 / 15	65 / 40	0	13	27
	2013	51	Y	90 / 30	40 / 40	-	12	90		2			5 / 5	3 / 3	2 / 2			3 / 3	2 / 2	5 / 5			5 / 5	4 / 2
	2015	53	Y	15 / 15	30 / 40	-	13	18		2			4 / 3+	4 / 4+	2 / 2	3 / 3	3 / 3	3+ / 3+	3 / 3	5 / 5	5 / 5	5 / 5		3+ / 2	4 / 4	3 / 3	3 / 3
	2016	54	Y	25 / 15	40 / 30	-	-	-		2		3- / 3-	3 / 3-	3+ / 4-	2 / 2	3- / 3-	3 / 3	3 / 3	3- / 3-	4 / 3+	4 / 4	5 / 5	5 / 5	3+ / 2	4 / 3+	2 / 1	3 / 3
9	2005	55	Y	70 / 30	55 / 50	23	16.5	37.5		3+	2 / 2+		3+ / 3+	3+ / 2	3+ / 2	3+ / 3-	3+ / 3+	3- / 3-	3+ / 3+	3+ / 3-	3+ / 4	3- / 4	2 / 3-	4+ / 4+	2- / 2-	3+ / 3+	2- / 2-
10	2002	46	N	160 / 160	160 / 160	150	9	75		2-	3 / 3		3 / 3	3 / 3	3+ / 3+	3+ / 3+	3- / 3	3 / 3	3 / 3	3+ / 3+	3+ / 4	4 / 4	4+ / 4+	3- / 4	3+ / 3+	2+ / 2	3- / 3-
	2004	48	Y	110 / 110	100 / 100	150	9	13
	2005	49	Y	90 / 90	90 / 90
	2009	53	Y	90 / 80	70 / 70	150	13	75		1			3 / 3-	3 / 3-	4+ / 4+	3 / 3	3+ / 3+	3+ / 3+	3 / 3	4+ / 4				1 / 3+	4+ / 4+	2 / 2	2 / 4
	2013	57	Y	60 / 60	60 / 60					1			2+ / 2+	5 / 5	4+ / 4+	4+ / 5	3 / 3	5 / 5	3 / 3	5- / 4-				2+ / 3-	4 / 4	1+ / 1+	2 / 2
11	2004	26	Y	160 / 120	160 / 120	75	9	75		2			3 / 3	3 / 3	3 / 3	3 / 3	3 / 3	2+ / 2+	2+ / 2+	4 / 4				3+ / 3+	4- / 4-	3 / 3	3 / 3
	2005	27	Y	160 / 160	110 / 110	100	-	75		2	2 / 2		3 / 3	4 / 4	5 / 5	3+ / 3+	3+ / 3+	3 / 3	3 / 3	4+ / 4+				5 / 5	4 / 4	3 / 3	3 / 3
	2007	29	Y	90 / 90	90 / 90	25	12	20								4 / 4	3 / 3	4 / 4	3 / 3					3- / 3-		3+ / 3+	4- / 4-
	2009	31	Y	90 / 90	90 / 90	26	13	33		1			3 / 3		3+ / 3+		4 / 4	3 / 3	4 / 4	4+ / 4+		4 / 4	4 / 4	3 / 3	4 / 4	2 / 2	4 / 4
	2012	34	Y	90 / 90	80 / 80	110	11	40		2	3			3+ / 3+	4 / 4	3 / 3	4 / 4	3 / 3	4 / 4	4 / 4		4 / 4				3+ / 3+	3- / 3-
	2015	37	Y	45 / 45	70 / 70	41	13	15		2		3 / 3	3 / 3	3 / 3	3+ / 3+	3 / 3	3+ / 3+	2 / 2	2 / 2	4+ / 4	4 / 4	4 / 4	4 / 4	3 / 3	4 / 4	2- / 2-	3 / 3
12	2001	57	Y	180 / 180	180 / 180	150	11	75		3-	3- to 3		3 / 3	3 / 3	3 / 3	3 / 3	3 / 3	3 / 3	3 / 3	4 / 4				3+ / 3+	3+ / 3+	3 / 3	3 / 3
	2007	63	Y	80 / 80	55 / 55	91	17.5	75		0		2+ / 2+	2+ / 2+	3+ / 3+	3 / 3	3 / 3	3 / 3	2+ / 2+	2+ / 2+	3 / 3				4 / 4	3+ / 3+	3 / 3	3 / 3
	2009	65	Y	60 / 50	60 / 45	50	17	75		2	3			4 / 4		4 / 4	3 / 4		3 / 4	4 / 4		4 / 4	5- / 5-	5 / 5	4 / 4	3 / 3	2 / 2
13	1992	55	N	90 / 90	85 / 85					2	1 / 1		4 / 5	3 / 3-		4 / 4	4 / 4	4 / 4+	4 / 4+	4 / 4				5 / 5	5 / 5	4 / 3+
	1998	61	Y	20 / 20	60 / 60
	2000	63	Y	30 / 30	20 / 20					1+	2 / 2		3- / 2+	2+ / 2	2+ / 2	2- / 2+	2- / 2+	2 / 3	2 / 3	3+ / 3+				4 / 3+	4 / 3+	2- / 2-	2- / 2-
14	1998	36		160 / 110	160 / 110	130		75		2	5 / 5		3+ / 3+	3+ / 3+	4- / 4	4+ / 4+	3+ / 3+	4+ / 4	4+ / 4+	5 / 4+	5 / 5	4 / 4+	4 / 4+	4+ / 5	2 / 2	2 / 2	2 / 2
	2000	38	Y	100 / 85	95 / 90	51	8	75		2	3+ / 3		3 / 3-	3+ / 3+	3+ / 3+	3+ / 3+	2+ / 3+	4 / 4	3+ / 3+	3+ / 3+	4 / 4	4 / 4	4+ / 4+	3+ / 3+	2- / 2-	1 / 1	2- / 2-
	2002	40	Y	80 / 80	90 / 90					2	5 / 3+		3+ / 3+	3 / 3	3+ / 3+	3+ / 3	3+ / 3+	2 / 2	3 / 3	5 / 5	5 / 5	5 / 5	5 / 5	3+ / 3+	1 / 1	1 / 1	1 / 1
15	2006	27	Y	90 / 90	80 / 80	20	10	30
	2009	30	Y	80 / 80	70 / 70	20	8	20		1+			2+ / 2+	3+ / 4+	3+ / 4+		3 / 4	3- / 4+	3 / 3	5- / 5				5 / 5	4 / 4	2+ / 2+	2 / 3+
16	1998	42	Y	45 / 45	30 / 30	26		75		2-	0 to 2-		2+ / 2+	2 / 2	2 / 2					4+ / 4+				5 / 5
	1999	43	?	10 / 10	50 / 50	0	10	75		2-	1+		2 / 2	2 / 2	2 / 2	3+ / 3+	3+ / 3+	3 / 3	3 / 3	4+ / 4+				4+ / 4+	4+ / 4+	2- / 3+	2- / 2+
17	06-2001	54	N	180 / 180	180 / 180	150	7	75		2	2- to 3		3- / 3-	3+ / 3+	3+ / 3+	3+ / 3+	3+ / 3+	3 / 3	3 / 3	5 / 5				5 / 5	5 / 5
	11-2001	54	Y
	2004	57	Y	180 / 180	180 / 180
	2006	60	Y	90 / 90	80 / 80	150		90
	2008	62	Y	75 / 75	75 / 75									3+ / 3+	4 / 4	3 / 3	3 / 3	3 / 3	2+ / 3
	2010	64	Y	80 / 80	80 / 80		11						5 / 5	5 / 5	5 / 5	5 / 5	3 / 3		3 / 3							3+ / 3+	3- / 3-
	2013	67	Y	60 / 50	70 / 65	58	11,40	90			4 / 3		5- / 5-	3+ / 3+	5 / 5	4+ / 5-	3+ / 3+	4 / 4	3+ / 3+	5 / 5	5 / 5	5 / 5	5 / 5		5 / 5	2 / 2	4 / 5-
	2015	69	Y	60 / 60	45 / 45	140	18	150		2			3 / 3	3 / 3	3 / 3	4 / 4	3 / 3	3 / 3	3 / 3	5 / 5	5 / 5	5 / 5	5 / 5	5 / 5	5 / 5	2+ / 2+	2+ / 2+
18	2002	51	N	110 / 110	80 / 80		23
	2007	56	Y	80 / 80	95 / 60	135	36	90		0			2+ / 2+	3- / 1	4 / 4	2+ / 2+	4 / 4	2 / 2	3 / 3	4 / 4	2- / 1	3- / 3	3- / 3	2+ / 2+	4- / 4-	0 / 0	1 / 0
	2008	57	Y	85 / 65	65 / 50	66										2+ / 2+	3+ / 3+	2+ / 2+	3 / 3	4 / 4
	2010	59	Y	65 / 55	70 / 60	92							2+ / 2+	1+ / 1+	4+ / 4+	2- / 2-	3- / 3-	1+ / 1+	3 / 3	4+ / 4+	2+ / 2+	4 / 4		4+ / 4+	3- / 3-	2- / 2-	1 / 1
	2012	61	Y	60 / 50	65 / 55	82				1			3- / 3-	1+ / 1+	4+ / 4+	2+ / 2+	4 / 3-	2- / 2-	3 / 3	3+ / 3+		4 / 4	4 / 4	4 / 4	2+ / 3-	0 / 0	0 / 0
	2013	62	Y	70 / 60	65 / 55	115
	2014	63	Y	50 / 50	60 / 60
	2015	64	Y	45 / 35	60 / 50
	2017	66	Y	40 / 40	50 / 50
19	2003	39	N	100 / 100	100 / 100	60	13	40						3+ / 3+	1+ / 1+		2 / 2		2 / 2
	2008	44	Y	20 / 20	60 / 70	0	13	0		2			4 / 4	3 / 3-	2+ / 2+	3 / 4	2 / 3	2 / 3	2+ / 2+		5 / 5	5 / 5	5 / 5	3- / 2	5 / 5	2 / 2	2 / 2
	2010	46	Y	50 / 50	0 / 0	0	23 with help	0		3			2+ / 2+	2+ / 1+	2+ / 2+	2+ / 2+	2+ / 2+		2 / 3-	4+ / 4+	4+ / 4+	4+ / 4+		2 / 2+	4 / 4+	2 / 2	2 / 2
	2011	47	Y	0 / 0	60 / 60	-	20	60		2-			2+ / 2+	2 / 2	2+ / 2+		2 / 2	2+ / 2+	2+ / 2+	4+ / 5		4- / 4-		2 / 2+	2 / 2		2 / 2
	2012	48	Y	10 / 10	35 / 35	0	23 with help	0		2				2- / 2-	2+ / 2+					4+ / 4+		5 / 5	5- / 5	2 / 2		1 / 1	1+ / 1+
	2016	52	Y	0 / 0	30 / 30	-	30 with help	-		1		1 / 1	0 / 0	1 / 1	1 / 2	3 / 3	2 / 2+	2 / 0	3 / 3	4 / 4	5 / 5	5 / 5	3+ / 3+	2 / 2	4+ / 4+	1 / 1	3 / 3
20	2005	34	Y	90 / 80	90 / 90	72	7	75		3-	2- to 4+		4 / 4	3 / 3	3 / 3	3 / 3	3 / 3	3 / 3	3 / 3	4 / 4				3 / 3	5 / 5	3 / 3	3 / 3
	2007	36	Y	90 / 80	80 / 90	75	7	75		1			3- / 3-	3- / 3-	4 / 4			3- / 3-	3 / 3					3+ / 3+		3 / 3
	2008	37	Y	80 / 80	70 / 70					2			3- / 3-	3+ / 4-	3+ / 4-	4- / 4-	4- / 4-	3+ / 3+	4- / 4-	4+ / 4+	4+ / 4+	4 / 4		3- / 3-	4- / 4	3 / 3-	2 / 2
	2010	39	Y	70 / 70	70 / 70	50	14	60		1				3 / 3	4- / 4-	4 / 4		2 / 2	3 / 3	4 / 4	4 / 4			3 / 3	3 / 3	2- / 2-
	2011	40	Y	50 / 50	60 / 60	53	11	75		4-			3 / 3	3+ / 3+	3+ / 3+	3 / 3	3 / 3	2+ / 2+	2+ / 2+	4+ / 4+	3 / 3	5 / 5	5 / 5	2 / 2	4+ / 4+	2 / 2
	2014	43	Y	45 / 45	45 / 45	33	11	-		4-			2+ / 2+	3+ / 3+	3+ / 3+	3+ / 3+	3+ / 3+	3 / 3	3 / 3	4 / 4	4 / 4	4 / 4	4 / 4	2+ / 2+		2+ / 2+
21	2007	31	Y	140 / 100	100 / 80	150	6	90		0		3 / 3	3+ / 3+	4- / 4-	4 / 4	5 / 5	4+ / 4+	3+ / 3+	3 / 3	3+ / 3+	5 / 5	5 / 5	4+ / 4+	5 / 5	4+ / 4+	5 / 5	4 / 4
	2010	34	Y			150	8	75		1			5 / 4	4 / 3+	5 / 5	5 / 5	5 / 5	5 / 5	4 / 4	5 / 5	5 / 5	5 / 5	5 / 5	5 / 5	5 / 5	5 / 2+	5 / 5
	2012	36	Y	120 / 90	70 / 50	61	7	75		0			4+ / 4-	4- / 4-	4+ / 4+	5 / 5	5 / 5			5 / 5	4 / 5	5 / 5		5 / 5	3+ / 3+	3- / 3-	4+ / 4-
	2014	38	Y	110 / 80	90 / 75	150	7,8	75		1			4 / 4	4- / 4-	5 / 5	4 / 4	4+ / 4+	4+ / 5-	3+ / 4-	5 / 5	5 / 5	5 / 5	5 / 5	5 / 5	5 / 5	3 / 2-	5 / 4
	2017	41	Y	90 / 80	80 / 70	125	6,5	75		2		3+ / 3+	3+ / 3+	3 / 3	5 / 5	5 / 5	5 / 5	5 / 5	4 / 4	5 / 5	5 / 5	5 / 5	5 / 5	3- / 3-	4 / 4	3 / 2	5 / 5
22	2003	45	N	180 / 180	180 / 180	80	9	75		2			4 / 4						3 / 3	5 / 5				5 / 5	4 / 4	4 / 3+	2 / 2+
	2006	49	Y	100 / 100	70 / 70		13							5 / 3	5 / 5					3 / 4					2+ / 3+
	2008	51	Y	80 / 80	50 / 50
	2009	52	Y	70 / 70	60 / 50		16							3+ / 3-		4 / 4	3+ / 4	4+ / 4+	3 / 3	3 / 3+					2+ / 3+	3- / 2+	2- / 2-
	2010	53	Y	60 / 60	55 / 40		18							3+ / 4-	4+ / 4+	4+ / 4+	3 / 3	3 / 3	3 / 3	3 / 3+					2+ / 3+	2 / 2	2- / 2
	2011	54	Y	60 / 55	60 / 55	16	17	20		2-			5 / 5	4- / 3	4 / 4	4+ / 3+	3+ / 3-	3 / 3	3+ / 3+	3 / 3+	4+ / 4+	5 / 5	5 / 5	5 / 5	1+ / 2+	2+ / 3+	1+ / 1+
	2012	55		55 / 40	50 / 50									3- / 2+		4 / 3+	4 / 3+	4 / 4	4 / 4	3 / 3+					1 / 2	2+ / 2+
	2013	56	Y	30 / 35	40 / 50	0	66	0		0			2- / 2-	3+ / 3-	4+ / 4+		4+ / 4+	3 / 3		3 / 3+	4 / 4	4+ / 4+	4+ / 4+	5 / 5	2+ / 3-	3- / 2	2 / 2
	2014	57	Y	30 / 30	50 / 50	5	120	2					3 / 3	3 / 3	4 / 4	3 / 2+	3 / 2+	3+ / 2	3+ / 2	3 / 3+	4+ / 4+	5 / 5	5 / 5	5 / 5	2 / 3	2 / 2+	2 / 2
	2015	58	Y	35 / 35	40 / 50	0	0	0		2			1 / 1	3 / 3	3+ / 3-	3 / 3	3+ / 3	3+ / 3+	3 / 3	3 / 3	5 / 5	4+ / 4+	4+ / 4+	4+ / 4+	2 / 3-	2+ / 3-	3 / 3
	2016	59	Y	0 / 0	30 / 30	0		0		2+		2 / 2	2+ / 2+	3 / 2+	4+ / 4+	3+ / 3	3+ / 3-	2+ / 2+	3+ / 3+	3 / 3	5 / 5	5 / 5	5 / 5	5 / 5	2+ / 2+	2+ / 2+	2 / 2
23	2010	20	N	160 / 160	100 / 100								4 / 4	4 / 4			4 / 4	4 / 4	3 / 3	5 / 5				5 / 5	5 / 5	1 / 1
	2012	22	N	140 / 140	80 / 80	71	12	15		1									3 / 3	4 / 3				5 / 5	4 / 3	1 / 1
	2014	24	N	170 / 170	80 / 80	150	10,3	75		1			3- / 3-			4 / 4	4+ / 4+		3 / 3	4+ / 4+				4 / 4	4 / 4	2 / 2	3 / 3
	2015	26	Y	110 / 45	85 / 75	90	10	75
	2017	28	Y	75 / 45	65 / 45	130	9.81	80		1		4 / 3	5 / 5	3+ / 3	5 / 5	5 / 3-	5 / 5	3 / 2	4 / 3+	3+ / 4-	5 / 5	5 / 5	5 / 5	5 / 5	4+ / 4+	1 / 1	1 / 1
24	1999	26	N	180 / 180	180 / 180	150	6	75		3-	Trapeze inf 4		5 / 5	5 / 5	5 / 5	4 / 4	4 / 4	3 / 3	3 / 3	5 / 5				5 / 5	5 / 5	5 / 5	5 / 5
	2006	33	N		120 / 120		10
	2008	35	N	150 / 150	90 / 90									3- / 3-	5 / 5	3+ / 3+		3+ / 3+
	2012	39	Y	50 / 50	70 / 70
	2015	42	Y	80 / 90	90 / 85	80	0	-		3-		3 / 3	4+ / 4	2 / 2	3 / 4+	3 / 3	4 / 4	2 / 2	3 / 3	4- / 4	5 / 5	5 / 5	5 / 5	2+ / 3	5 / 5	3 / 3	4 / 4
25	2003	31	Y
	2005	33	Y	90 / 5	30 / 20	0	9,77	75		2	4 / 4		3 / 3	2+ / 2	2+ / 2	3 / 3	3 / 3	2+ / 2	3 / 3-	4- / 3+	3+ / 5	5 / 5	5 / 5	5 / 5	3+ / 3+	3 / 3+	3 / 3
	2007	35	Y	60 / 60	90 / 90	40	9	50		2			2 / 1	2 / 2	2 / 2	3 / 3	3 / 3			4 / 4				5 / 5	4 / 4	4 / 4	4- / 4-
	2009	37	Y	7 / 10	70 / 40	46	11	50		2			2 / 1	3- / 2-	2+ / 1+	3- / 3+	3- / 3+			4+ / 4+	4 / 4			5 / 5	2+ / 2+	2 / 2	2+ / 2+
26	2015	55	Y							2			5 / 5	5 / 5	5 / 5	4 / 4	4 / 4	3 / 4	4 / 4	5 / 5	5 / 5	5 / 5	5 / 5	5 / 5	5 / 5	3 / 3	2 / 2
	2016	56	Y							3			5 / 5	5 / 5	5 / 5	5 / 5		5- / 5-		5 / 5				5 / 5	5 / 5	3 / 3	3 / 3
		53	Y
27
28	1999	38	Y	160 / 30	160 / 80		11	75		1+	3 / 2+		3 / 3	3 / 3+	2- / 1+	3+ / 3+	3+ / 3+	3 / 3	3 / 3	4- / 4-	3+ / 3	3+ / 3+	3+ / 4	3+ / 4-	4- / 4-	2 / 2	3 / 3
29	2013	19	N	130 / 130	130 / 130	30	13.5	25		2+			5 / 5	5 / 5	4+ / 4+		5 / 5	5- / 5-	3+ / 3+	5- / 5-				5 / 5	4+ / 4+	2+ / 2+	4 / 4
	2015	21	Y	90 / 90	90 / 90	150	11.5	54		3-	3- / 3-			3+ / 3+	4+ / 4+	3 / 3	4 / 4	4+ / 4+	3 / 3+	3 / 3	3 / 3	3+ / 3+	5 / 5	3- / 3-	2+ / 2+	2+ / 2+	3- / 3-
	2017	23	Y	40 / 40	65 / 65		19			1								4 / 4	3 / 3
30	1992	43	N	180 / 180	180 / 180	150	8	75		2	3 to 4		4 / 4	3+ / 4	5 / 4+					4 / 4				4+ / 4+	4+ / 4+	2 / 2	2 / 2
	1998	49	Y	100 / 75	120 / 95	150	8,5													4+ / 4+				5 / 5	4 / 3+	2+ / 3	2+ / 3
	2001	52	Y	50 / 45	75 / 80	85	8,5	75		2-	2 to 3+		3+ / 3+	2 / 2	2 / 2	1 / 1	1 / 1	1 / 1	1 / 1	4+ / 4+				5 / 5	3+ / 3+	1 / 1	1 / 1
	2006	57	Y	50 / 35	70 / 75	22	11	48		1			2+ / 2+	1+ / 1+	2+ / 2+	0 / 0	0 / 0	1 / 1	1 / 1	4 / 4				5 / 5	3+ / 3+	1 / 1	1 / 1
	2008	59	Y	30 / 30	80 / 70	10	19	37		2		2+ / 2	2+ / 2+	2 / 2	3+ / 3+	0 / 0	0 / 0	1+ / 1+	1 / 1	3+ / 4	3+ / 4	4- / 4-	2+ / 3+	4 / 4+	3- / 3-	0 / 0	0 / 0
	2009	60	Y	25 / 25	60 / 55	20	-	29		2	2			1 / 1	4+ / 4+	1 / 1		2+ / 2+	1+ / 1+	4 / 4				4+ / 4+	4+ / 4+	0 / 0	0 / 0
	2011	62	Y	10 / 0	55 / 10	0	0	0		2					3+ / 3+					4 / 4				4 / 4	4 / 3	0 / 0	0 / 0
	2013	64	Y	10 / 0	35 / 10	0	0	0
	2014	65	Y	10 / 0	30 / 0	0	0	0
	2016	67	Y
31	2003	21	Y	180 / 180	180 / 180	130	8	80
	2005	23	Y	180 / 180	180 / 180	53		75		2+		3+ / 3+	3+ / 3+	4- / 4-	4 / 4	4 / 4	3+ / 3+	3+ / 4	4 / 4	3+ / 3+	3+ / 3+	3+ / 3+	3+ / 3+	4 / 4	3+ / 3+	4 / 4	4 / 4
	2007	25	Y	180 / 180	180 / 180	145	10	90
	2009	27	N	180 / 180	180 / 180	140	10	75
	2012	30	Y	170 / 170	150 / 170	75	6	75								5 / 5	5 / 5	5- / 5-	3+ / 3+
	2014	32	Y	150 / 170	120 / 170	45	8	75					3+ / 3+	3+ / 3+					3+ / 3+							3+ / 3+
	2016	34	Y	140 / 170	120 / 170	55	10	75					4+ / 4+		4+ / 4+	3 / 3			3+ / 3+							4- / 4-
32	2012	18	Y	180 / 180	180 / 180	76	10	42		3						4 / 4	4 / 4	3+ / 3+	3 / 3-							3- / 3+	4+ / 4+
	2014	21	Y	180 / 180	180 / 180	60	12	40		3						4- / 4-	4 / 4	3+ / 3+	2+ / 2+	5 / 5				5 / 5	5 / 5
	2016	23	Y	170 / 170	110 / 90	86	12,48	75		2		5 / 5	5 / 5	4+ / 4+	5 / 5	3 / 3	3 / 3	2 / 2	2+ / 2	5 / 5	5 / 5	5 / 5	5 / 5	5 / 5	5 / 5	2 / 2	5 / 5
	2017	24	Y	90 / 80	70 / 70		13,6
33	2004	48	Y	180 / 180	180 / 180	70	11	75
	2013	57	Y	180 / 180	180 / 180	30	9	55		5			4 / 4	4+ / 4+	4 / 4			4 / 4							4 / 4

## Sheet: Follow up
	Year	Age	Scapular winging	Antepulsion Right / Left	Abduction Right / Left	Barre sec	10m walking test sec	Mingazzini sec	Axial muscles Neck flex	Scapula Fixators	Shoulder antepulsion	Shoulder abduction (Deltoid)	Elbow flexion	Elbow extension	Wrist flexion	Wrist extension	Hand digit flexor	Hand digit extensor	Hip flexion (psoas)	Hip extension	Hip abduction	Hip adduction	Knee extensors quadriceps	Knee flexors hamstrings	Foot dorsiflexion (anterieur)	Feet plantairflexion (triceps sural)
1	2000	30	Y	40 / 40	40 / 40		10	75	2	2+ to 3+		3 / 3	3 / 3	3 / 3	3 / 3	3 / 3	3 / 3	3 / 3	4 / 4				5 / 5	4- / 4-	2 / 2	2 / 2
	2010	40	Y	30 / 30	60 / 60	150	17	75
	2012	42	Y	30 / 30	50 / 50	80
2	1994	48	Y	90 / 90	90 / 90
	1997	51	Y	90 / 90	90 / 90
	2006	60	Y		70 / 70		25								2 / 2	2- / 2+							4 / 4	2 / 2
	2010	64	Y	55 / 55	60 / 60								3 / 3	4 / 4	2+ / 2+	2+ / 2+		2 / 3	3+ / 3+	3+ / 3+			4 / 4	2 / 2	2 / 2	3 / 3
	2011	65	Y	10 / 20	65 / 50	0	-	27				2+ / 2+	3- / 3-	4 / 4	2+ / 2+	2 / 2	1 / 1	2+ / 3-	3 / 3				4 / 4	2 / 2	2- / 2-	2+ / 2+
3	2007	55	Y	180 / 180	180 / 180				2		4- / 4	3+ / 3+	3+ / 4-	4+ / 4-	3 / 3+	3+ / 3+	3+ / 3	3- / 2+	4 / 4+	3 / 3	3+ / 3+	3- / 3-	3 / 3+	3 / 3+	3 / 3-	2+ / 3-
4	1992	46	Y	120 / 90	95 / 95	137	8	53	2	2 / 2		4 / 4	4- / 4-	4- / 3+					4 / 4				4 / 4+	3+ / 3+
	1994	48	-	90 / 80	90 / 80	145		75
	1996	50	Y	135 / 80	95 / 85	108	14	30	2-	1+ / 2-		4 / 4-	3+ / 4-	3- / 3-					4 / 4				3- / 3+	3+ / 3	2 / 2	2 / 2
	1998	52	-	135 / 90	90 / 80	150		12,5	2-	2 / 2		4 / 4-	3 / 3+	3- / 3-
	1999	53	Y	145 / 70	95 / 90	118		30	2-	2- / 2		4 / 4-	3+ / 3+	3+ / 3-	3+ / 3	3+ / 3	1 to 4		3 / 3+				3+ / 3-	3 / 3-	2- to 3+
	2002	56	Y	120 / 80	95 / 80	60		10	2	2 / 2		4- / 4-	3 / 3	3+ / 3-	3+ / 3+	3+ / 3+	3 / 3	3 / 3	4- / 4-	3- / 3-	4- / 3+	4 / 4	3- / 3-	3- / 3-	2 / 2	2 / 2
	2005	59	Y	60 / 60	90 / 90	38			2	3+ / 3+		3 / 3	3 / 3	3 / 3	3 / 3	3 / 3	2 / 2	2 / 2	4 / 4	3+ / 3-	4 / 3+	3+ / 3	2 / 2	2+ / 2+	1 / 1	1 / 1
	2006	60	Y	150 / 75	150 / 75	68	0	-	2		3 / 3	3 / 3	3 / 3	3 / 3	3 / 3	3 / 3	2 / 2	3 / 3	3 / 3		2+ / 2+	2 / 2	2 / 2	2+ / 2+	1 / 1	2 / 2
	2009	63	Y		100 / 45	0		0	2				2+ / 3-	1+ / 2-	3+ / 3+	3+ / 3+	2 / 2	3 / 3	2 / 2				2- / 2-	2+ / 2+	1 / 1	1 / 1
5	2003	32	N	180 / 180	180 /180	150	8	75	2+								3 / 3	3 / 3							3- / 3-	4+ / 4+
	2005	34	N	180 / 180	180 / 180				2+			4+ / 4+		4+ / 4+		4- / 4-	3+ / 3+	3+ / 3+	5- / 5-		5- / 5-		5- / 5-	3- / 2+
	2006	35	Y	110 / 80	110 / 105
	2007	36	Y	105 / 25	90 / 80	75	8	75				4 / 3	4+ / 4+	3+ / 3+	3 / 3	3 / 3
	2009	38	Y	120 / 5			8		2			2 / 2-	2+ / 3-	2+ / 3-		2+ / 2+	3- / 3-	3- / 3-	5 / 5				5 / 5	5 / 5	2- / 2-	2- / 2-
	2017	46	Y	5 / 5	30 / 20		10						3 / 3	2 / 2	3- / 3-	2+ / 2+	3 / 3	3 / 3	5 / 5	5 / 5	5 / 5	5 / 5	5 / 5	5 / 4	3+ / 3+	2+ / 2+
6	2003	47	Y	60 / 60	60 / 60								2+ / 2+	4 / 4			1 / 1	1 / 1
7	2006	48	N	180 / 180	180 / 180	145	9	75	3					3 / 3				3 / 3							3 / 3	4- / 4-
	2008	51	Y	140 / 140	100 / 100													3 / 3					5 / 3-
	2009	52	Y	145 / 145	90 / 90	120	10	75	1			4+ / 4+	4+ / 4+	5 / 3+	5 / 5	5 / 5	4+ / 4+	3 / 3	4+ / 4+	4+ / 4+	4+ / 4+	4+ / 4+	5 / 3-	3+ / 3+	2+ / 2+	2 / 2
	2012	55	Y	140 / 100	90 / 80	69	10	45	1			4- / 4-	4+ / 4+	4- / 2	4 / 4	4 / 4	4 / 4	3 / 3	4 / 4	4 / 4			4 / 4		3- / 2
	2013	56	Y	80 / 75	125 / 80	25	10	38	1			4- / 4-	4+ / 4+	3+ / 2	4+ / 4+	4+ / 4+	2 / 3-	3 / 3	5 / 5	5 / 5			4+ / 2		3- / 2	3+ / 2
	2015	58	Y	55 / 50	75 / 70	30	7,6	45	2			4+ / 4+	5- / 4+	3- / 2+	4 / 3+	4+ / 4+	3+ / 3	3 / 3	5 / 5	4+ / 4+	5 / 5		4+ / 3	4 / 4+	3- / 2+	5 / 4
	2016	59	Y	55 / 40	60 / 60	24	10,78	37	3			4 / 4	5 / 3+	3- / 2+		3- / 3-	3+ / 3+	3- / 3-	5 / 5	5 / 4	5 / 4		4+ / 3-	5 / 5	2 / 2-	2 / 2
8	2001	39	N	180 / 180	180 / 180	150	8,30	75	3-	3- to 4		4 / 4	3 / 3	3 / 3	3 / 3	3 / 3	2 / 2	2 / 2	5 / 5				5 / 5	3+ / 3+	1 / 1	1 / 1
	2003	41	N	180 / 180	180 / 180	150	11	75
	2004	42	Y	180 / 180	180 / 180	150		75	3+			5 / 5	4 / 5	4 / 4	3+ / 3+	3+ / 3+			5 / 5	5 / 5	5 / 5		5 / 5	4 / 4	4 / 4	3 / 3
	2009	47	Y	75 / 45	90 / 65	45	10	75
	2011	49	Y	45 / 30	65 / 55	50	11	75
	2012	50	Y	15 / 15	65 / 40	0	13	27
	2013	51	Y	90 / 30	40 / 40	-	12	90	2			5 / 5	3 / 3	2 / 2			3 / 3	2 / 2	5 / 5			5 / 5	4 / 2
	2015	53	Y	15 / 15	30 / 40	-	13	18	2			4 / 3+	4 / 4+	2 / 2	3 / 3	3 / 3	3+ / 3+	3 / 3	5 / 5	5 / 5	5 / 5		3+ / 2	4 / 4	3 / 3	3 / 3
	2016	54	Y	25 / 15	40 / 30	-	-	-	2		3- / 3-	3 / 3-	3+ / 4-	2 / 2	3- / 3-	3 / 3	3 / 3	3- / 3-	4 / 3+	4 / 4	5 / 5	5 / 5	3+ / 2	4 / 3+	2 / 1	3 / 3
9	2005	55	Y	70 / 30	55 / 50	23	16.5	37.5	3+	2 / 2+		3+ / 3+	3+ / 2	3+ / 2	3+ / 3-	3+ / 3+	3- / 3-	3+ / 3+	3+ / 3-	3+ / 4	3- / 4	2 / 3-	4+ / 4+	2- / 2-	3+ / 3+	2- / 2-
10	2002	46	N	160 / 160	160 / 160	150	9	75	2-	3 / 3		3 / 3	3 / 3	3+ / 3+	3+ / 3+	3- / 3	3 / 3	3 / 3	3+ / 3+	3+ / 4	4 / 4	4+ / 4+	3- / 4	3+ / 3+	2+ / 2	3- / 3-
	2004	48	Y	110 / 110	100 / 100	150	9	13
	2005	49	Y	90 / 90	90 / 90
	2009	53	Y	90 / 80	70 / 70	150	13	75	1			3 / 3-	3 / 3-	4+ / 4+	3 / 3	3+ / 3+	3+ / 3+	3 / 3	4+ / 4				1 / 3+	4+ / 4+	2 / 2	2 / 4
	2013	57	Y	60 / 60	60 / 60				1			2+ / 2+	5 / 5	4+ / 4+	4+ / 5	3 / 3	5 / 5	3 / 3	5- / 4-				2+ / 3-	4 / 4	1+ / 1+	2 / 2
11	2004	26	Y	160 / 120	160 / 120	75	9	75	2			3 / 3	3 / 3	3 / 3	3 / 3	3 / 3	2+ / 2+	2+ / 2+	4 / 4				3+ / 3+	4- / 4-	3 / 3	3 / 3
	2005	27	Y	160 / 160	110 / 110	100	-	75	2	2 / 2		3 / 3	4 / 4	5 / 5	3+ / 3+	3+ / 3+	3 / 3	3 / 3	4+ / 4+				5 / 5	4 / 4	3 / 3	3 / 3
	2007	29	Y	90 / 90	90 / 90	25	12	20							4 / 4	3 / 3	4 / 4	3 / 3					3- / 3-		3+ / 3+	4- / 4-
	2009	31	Y	90 / 90	90 / 90	26	13	33	1			3 / 3		3+ / 3+		4 / 4	3 / 3	4 / 4	4+ / 4+		4 / 4	4 / 4	3 / 3	4 / 4	2 / 2	4 / 4
	2012	34	Y	90 / 90	80 / 80	110	11	40	2	3			3+ / 3+	4 / 4	3 / 3	4 / 4	3 / 3	4 / 4	4 / 4		4 / 4				3+ / 3+	3- / 3-
	2015	37	Y	45 / 45	70 / 70	41	13	15	2		3 / 3	3 / 3	3 / 3	3+ / 3+	3 / 3	3+ / 3+	2 / 2	2 / 2	4+ / 4	4 / 4	4 / 4	4 / 4	3 / 3	4 / 4	2- / 2-	3 / 3
12	2001	57	Y	180 / 180	180 / 180	150	11	75	3-	3- to 3		3 / 3	3 / 3	3 / 3	3 / 3	3 / 3	3 / 3	3 / 3	4 / 4				3+ / 3+	3+ / 3+	3 / 3	3 / 3
	2007	63	Y	80 / 80	55 / 55	91	17.5	75	0		2+ / 2+	2+ / 2+	3+ / 3+	3 / 3	3 / 3	3 / 3	2+ / 2+	2+ / 2+	3 / 3				4 / 4	3+ / 3+	3 / 3	3 / 3
	2009	65	Y	60 / 50	60 / 45	50	17	75	2	3			4 / 4		4 / 4	3 / 4		3 / 4	4 / 4		4 / 4	5- / 5-	5 / 5	4 / 4	3 / 3	2 / 2
13	1992	55	N	90 / 90	85 / 85				2	1 / 1		4 / 5	3 / 3-		4 / 4	4 / 4	4 / 4+	4 / 4+	4 / 4				5 / 5	5 / 5	4 / 3+
	1998	61	Y	20 / 20	60 / 60
	2000	63	Y	30 / 30	20 / 20				1+	2 / 2		3- / 2+	2+ / 2	2+ / 2	2- / 2+	2- / 2+	2 / 3	2 / 3	3+ / 3+				4 / 3+	4 / 3+	2- / 2-	2- / 2-
14	1998	36		160 / 110	160 / 110	130		75	2	5 / 5		3+ / 3+	3+ / 3+	4- / 4	4+ / 4+	3+ / 3+	4+ / 4	4+ / 4+	5 / 4+	5 / 5	4 / 4+	4 / 4+	4+ / 5	2 / 2	2 / 2	2 / 2
	2000	38	Y	100 / 85	95 / 90	51	8	75	2	3+ / 3		3 / 3-	3+ / 3+	3+ / 3+	3+ / 3+	2+ / 3+	4 / 4	3+ / 3+	3+ / 3+	4 / 4	4 / 4	4+ / 4+	3+ / 3+	2- / 2-	1 / 1	2- / 2-
	2002	40	Y	80 / 80	90 / 90				2	5 / 3+		3+ / 3+	3 / 3	3+ / 3+	3+ / 3	3+ / 3+	2 / 2	3 / 3	5 / 5	5 / 5	5 / 5	5 / 5	3+ / 3+	1 / 1	1 / 1	1 / 1
15	2006	27	Y	90 / 90	80 / 80	20	10	30
	2009	30	Y	80 / 80	70 / 70	20	8	20	1+			2+ / 2+	3+ / 4+	3+ / 4+		3 / 4	3- / 4+	3 / 3	5- / 5				5 / 5	4 / 4	2+ / 2+	2 / 3+
16	1998	42	Y	45 / 45	30 / 30	26		75	2-	0 to 2-		2+ / 2+	2 / 2	2 / 2					4+ / 4+				5 / 5
	1999	43	?	10 / 10	50 / 50	0	10	75	2-	1+		2 / 2	2 / 2	2 / 2	3+ / 3+	3+ / 3+	3 / 3	3 / 3	4+ / 4+				4+ / 4+	4+ / 4+	2- / 3+	2- / 2+
17	06-2001	54	N	180 / 180	180 / 180	150	7	75	2	2- to 3		3- / 3-	3+ / 3+	3+ / 3+	3+ / 3+	3+ / 3+	3 / 3	3 / 3	5 / 5				5 / 5	5 / 5
	11-2001	54	Y
	2004	57	Y	180 / 180	180 / 180
	2006	60	Y	90 / 90	80 / 80	150		90
	2008	62	Y	75 / 75	75 / 75								3+ / 3+	4 / 4	3 / 3	3 / 3	3 / 3	2+ / 3
	2010	64	Y	80 / 80	80 / 80		11			Atteinte des sous epineux bilaterale		5 / 5	5 / 5	5 / 5	5 / 5	3 / 3		3 / 3							3+ / 3+	3- / 3-
	2013	67	Y	60 / 50	70 / 65	58	11,40	90		4 / 3		5- / 5-	3+ / 3+	5 / 5	4+ / 5-	3+ / 3+	4 / 4	3+ / 3+	5 / 5	5 / 5	5 / 5	5 / 5		5 / 5	2 / 2	4 / 5-
	2015	69	Y	60 / 60	45 / 45	140	18	150	2			3 / 3	3 / 3	3 / 3	4 / 4	3 / 3	3 / 3	3 / 3	5 / 5	5 / 5	5 / 5	5 / 5	5 / 5	5 / 5	2+ / 2+	2+ / 2+
	2017	71
18	2002	51	N	110 / 110	80 / 80		23
	2007	56	Y	80 / 80	95 / 60	135	36	90	0			2+ / 2+	3- / 1	4 / 4	2+ / 2+	4 / 4	2 / 2	3 / 3	4 / 4	2- / 1	3- / 3	3- / 3	2+ / 2+	4- / 4-	0 / 0	1 / 0
	2008	57	Y	85 / 65	65 / 50	66									2+ / 2+	3+ / 3+	2+ / 2+	3 / 3	4 / 4
	2010	59	Y	65 / 55	70 / 60	92						2+ / 2+	1+ / 1+	4+ / 4+	2- / 2-	3- / 3-	1+ / 1+	3 / 3	4+ / 4+	2+ / 2+	4 / 4		4+ / 4+	3- / 3-	2- / 2-	1 / 1
	2012	61	Y	60 / 50	65 / 55	82			1			3- / 3-	1+ / 1+	4+ / 4+	2+ / 2+	4 / 3-	2- / 2-	3 / 3	3+ / 3+		4 / 4	4 / 4	4 / 4	2+ / 3-	0 / 0	0 / 0
	2013	62	Y	70 / 60	65 / 55	115
	2014	63	Y	50 / 50	60 / 60
	2015	64	Y	45 / 35	60 / 50
	2017	66	Y	40 / 40	50 / 50
19	2003	39	N	100 / 100	100 / 100	60	13	40					3+ / 3+	1+ / 1+		2 / 2		2 / 2
	2008	44	Y	20 / 20	60 / 70	0	13	0	2			4 / 4	3 / 3-	2+ / 2+	3 / 4	2 / 3	2 / 3	2+ / 2+		5 / 5	5 / 5	5 / 5	3- / 2	5 / 5	2 / 2	2 / 2
	2010	46	Y	50 / 50	0 / 0	0	23 with help	0	3			2+ / 2+	2+ / 1+	2+ / 2+	2+ / 2+	2+ / 2+		2 / 3-	4+ / 4+	4+ / 4+	4+ / 4+		2 / 2+	4 / 4+	2 / 2	2 / 2
	2011	47	Y	0 / 0	60 / 60	-	20	60	2-			2+ / 2+	2 / 2	2+ / 2+		2 / 2	2+ / 2+	2+ / 2+	4+ / 5		4- / 4-		2 / 2+	2 / 2		2 / 2
	2012	48	Y	10 / 10	35 / 35	0	23 with help	0	2				2- / 2-	2+ / 2+					4+ / 4+		5 / 5	5- / 5	2 / 2		1 / 1	1+ / 1+
	2016	52	Y	0 / 0	30 / 30	-	30 with help	-	1		1 / 1	0 / 0	1 / 1	1 / 2	3 / 3	2 / 2+	2 / 0	3 / 3	4 / 4	5 / 5	5 / 5	3+ / 3+	2 / 2	4+ / 4+	1 / 1	3 / 3
20	2005	34	Y	90 / 80	90 / 90	72	7	75	3-	2- to 4+		4 / 4	3 / 3	3 / 3	3 / 3	3 / 3	3 / 3	3 / 3	4 / 4				3 / 3	5 / 5	3 / 3	3 / 3
	2007	36	Y	90 / 80	80 / 90	75	7	75	1			3- / 3-	3- / 3-	4 / 4			3- / 3-	3 / 3					3+ / 3+		3 / 3
	2008	37	Y	80 / 80	70 / 70				2			3- / 3-	3+ / 4-	3+ / 4-	4- / 4-	4- / 4-	3+ / 3+	4- / 4-	4+ / 4+	4+ / 4+	4 / 4		3- / 3-	4- / 4	3 / 3-	2 / 2
	2010	39	Y	70 / 70	70 / 70	50	14	60	1				3 / 3	4- / 4-	4 / 4		2 / 2	3 / 3	4 / 4	4 / 4			3 / 3	3 / 3	2- / 2-
	2011	40	Y	50 / 50	60 / 60	53	11	75	4-			3 / 3	3+ / 3+	3+ / 3+	3 / 3	3 / 3	2+ / 2+	2+ / 2+	4+ / 4+	3 / 3	5 / 5	5 / 5	2 / 2	4+ / 4+	2 / 2
	2014	43	Y	45 / 45	45 / 45	33	11	-	4-			2+ / 2+	3+ / 3+	3+ / 3+	3+ / 3+	3+ / 3+	3 / 3	3 / 3	4 / 4	4 / 4	4 / 4	4 / 4	2+ / 2+		2+ / 2+
21	2007	31	Y	140 / 100	100 / 80	150	6	90	0		3 / 3	3+ / 3+	4- / 4-	4 / 4	5 / 5	4+ / 4+	3+ / 3+	3 / 3	3+ / 3+	5 / 5	5 / 5	4+ / 4+	5 / 5	4+ / 4+	5 / 5	4 / 4
	2010	34	Y			150	8	75	1			5 / 4	4 / 3+	5 / 5	5 / 5	5 / 5	5 / 5	4 / 4	5 / 5	5 / 5	5 / 5	5 / 5	5 / 5	5 / 5	5 / 2+	5 / 5
	2012	36	Y	120 / 90	70 / 50	61	7	75	0			4+ / 4-	4- / 4-	4+ / 4+	5 / 5	5 / 5			5 / 5	4 / 5	5 / 5		5 / 5	3+ / 3+	3- / 3-	4+ / 4-
	2014	38	Y	110 / 80	90 / 75	150	7,8	75	1			4 / 4	4- / 4-	5 / 5	4 / 4	4+ / 4+	4+ / 5-	3+ / 4-	5 / 5	5 / 5	5 / 5	5 / 5	5 / 5	5 / 5	3 / 2-	5 / 4
	2017	41	Y	90 / 80	80 / 70	125	6,5	75	2		3+ / 3+	3+ / 3+	3 / 3	5 / 5	5 / 5	5 / 5	5 / 5	4 / 4	5 / 5	5 / 5	5 / 5	5 / 5	3- / 3-	4 / 4	3 / 2	5 / 5
22	2003	45	N	180 / 180	180 / 180	80	9	75	2			4 / 4						3 / 3	5 / 5				5 / 5	4 / 4	4 / 3+	2 / 2+
	2006	49	Y	100 / 100	70 / 70		13						5 / 3	5 / 5					3 / 4					2+ / 3+
	2008	51	Y	80 / 80	50 / 50
	2009	52	Y	70 / 70	60 / 50		16						3+ / 3-		4 / 4	3+ / 4	4+ / 4+	3 / 3	3 / 3+					2+ / 3+	3- / 2+	2- / 2-
	2010	53	Y	60 / 60	55 / 40		18						3+ / 4-	4+ / 4+	4+ / 4+	3 / 3	3 / 3	3 / 3	3 / 3+					2+ / 3+	2 / 2	2- / 2
	2011	54	Y	60 / 55	60 / 55	16	17	20	2-			5 / 5	4- / 3	4 / 4	4+ / 3+	3+ / 3-	3 / 3	3+ / 3+	3 / 3+	4+ / 4+	5 / 5	5 / 5	5 / 5	1+ / 2+	2+ / 3+	1+ / 1+
	2012	55		55 / 40	50 / 50								3- / 2+		4 / 3+	4 / 3+	4 / 4	4 / 4	3 / 3+					1 / 2	2+ / 2+
	2013	56	Y	30 / 35	40 / 50	0	66	0	0			2- / 2-	3+ / 3-	4+ / 4+		4+ / 4+	3 / 3		3 / 3+	4 / 4	4+ / 4+	4+ / 4+	5 / 5	2+ / 3-	3- / 2	2 / 2
	2014	57	Y	30 / 30	50 / 50	5	120	2				3 / 3	3 / 3	4 / 4	3 / 2+	3 / 2+	3+ / 2	3+ / 2	3 / 3+	4+ / 4+	5 / 5	5 / 5	5 / 5	2 / 3	2 / 2+	2 / 2
	2015	58	Y	35 / 35	40 / 50	0	0	0	2			1 / 1	3 / 3	3+ / 3-	3 / 3	3+ / 3	3+ / 3+	3 / 3	3 / 3	5 / 5	4+ / 4+	4+ / 4+	4+ / 4+	2 / 3-	2+ / 3-	3 / 3
	2016	59	Y	0 / 0	30 / 30	0		0	2+		2 / 2	2+ / 2+	3 / 2+	4+ / 4+	3+ / 3	3+ / 3-	2+ / 2+	3+ / 3+	3 / 3	5 / 5	5 / 5	5 / 5	5 / 5	2+ / 2+	2+ / 2+	2 / 2
23	2010	20	N	160 / 160	100 / 100							4 / 4	4 / 4			4 / 4	4 / 4	3 / 3	5 / 5				5 / 5	5 / 5	1 / 1
	2012	22	N	140 / 140	80 / 80	71	12	15	1									3 / 3	4 / 3				5 / 5	4 / 3	1 / 1
	2014	24	N	170 / 170	80 / 80	150	10,3	75	1			3- / 3-			4 / 4	4+ / 4+		3 / 3	4+ / 4+				4 / 4	4 / 4	2 / 2	3 / 3
	2015	26	Y	110 / 45	85 / 75	90	10	75
	2017	28	Y	75 / 45	65 / 45	130	9.81	80	1		4 / 3	5 / 5	3+ / 3	5 / 5	5 / 3-	5 / 5	3 / 2	4 / 3+	3+ / 4-	5 / 5	5 / 5	5 / 5	5 / 5	4+ / 4+	1 / 1	1 / 1
24	1999	26	N	180 / 180	180 / 180	150	6	75	3-	Trapeze inf 4		5 / 5	5 / 5	5 / 5	4 / 4	4 / 4	3 / 3	3 / 3	5 / 5				5 / 5	5 / 5	5 / 5	5 / 5
	2006	33	N		120 / 120		10
	2008	35	N	150 / 150	90 / 90								3- / 3-	5 / 5	3+ / 3+		3+ / 3+
	2012	39	Y	50 / 50	70 / 70
	2015	42	Y	80 / 90	90 / 85	80	0	-	3-		3 / 3	4+ / 4	2 / 2	3 / 4+	3 / 3	4 / 4	2 / 2	3 / 3	4- / 4	5 / 5	5 / 5	5 / 5	2+ / 3	5 / 5	3 / 3	4 / 4
25	2003	31	Y
	2005	33	Y	90 / 5	30 / 20	0	9,77	75	2	4 / 4		3 / 3	2+ / 2	2+ / 2	3 / 3	3 / 3	2+ / 2	3 / 3-	4- / 3+	3+ / 5	5 / 5	5 / 5	5 / 5	3+ / 3+	3 / 3+	3 / 3
	2007	35	Y	60 / 60	90 / 90	40	9	50	2			2 / 1	2 / 2	2 / 2	3 / 3	3 / 3			4 / 4				5 / 5	4 / 4	4 / 4	4- / 4-
	2009	37	Y	7 / 10	70 / 40	46	11	50	2			2 / 1	3- / 2-	2+ / 1+	3- / 3+	3- / 3+			4+ / 4+	4 / 4			5 / 5	2+ / 2+	2 / 2	2+ / 2+
26	2015	55	Y						2			5 / 5	5 / 5	5 / 5	4 / 4	4 / 4	3 / 4	4 / 4	5 / 5	5 / 5	5 / 5	5 / 5	5 / 5	5 / 5	3 / 3	2 / 2
	2016	56	Y						3			5 / 5	5 / 5	5 / 5	5 / 5		5- / 5-		5 / 5				5 / 5	5 / 5	3 / 3	3 / 3
		53	Y
27
28	1999	38	Y	160 / 30	160 / 80		11	75	1+	3 / 2+		3 / 3	3 / 3+	2- / 1+	3+ / 3+	3+ / 3+	3 / 3	3 / 3	4- / 4-	3+ / 3	3+ / 3+	3+ / 4	3+ / 4-	4- / 4-	2 / 2	3 / 3
29	2013	19	N	130 / 130	130 / 130	30	13.5	25	2+			5 / 5	5 / 5	4+ / 4+		5 / 5	5- / 5-	3+ / 3+	5- / 5-				5 / 5	4+ / 4+	2+ / 2+	4 / 4
	2015	21	Y	90 / 90	90 / 90	150	11.5	54	3-	3- / 3-			3+ / 3+	4+ / 4+	3 / 3	4 / 4	4+ / 4+	3 / 3+	3 / 3	3 / 3	3+ / 3+	5 / 5	3- / 3-	2+ / 2+	2+ / 2+	3- / 3-
	2017	23	Y	40 / 40	65 / 65		19		1								4 / 4	3 / 3
30	1992	43	N	180 / 180	180 / 180	150	8	75	2	3 to 4		4 / 4	3+ / 4	5 / 4+					4 / 4				4+ / 4+	4+ / 4+	2 / 2	2 / 2
	1998	49	Y	100 / 75	120 / 95	150	8,5												4+ / 4+				5 / 5	4 / 3+	2+ / 3	2+ / 3
	2001	52	Y	50 / 45	75 / 80	85	8,5	75	2-	2 to 3+		3+ / 3+	2 / 2	2 / 2	1 / 1	1 / 1	1 / 1	1 / 1	4+ / 4+				5 / 5	3+ / 3+	1 / 1	1 / 1
	2006	57	Y	50 / 35	70 / 75	22	11	48	1			2+ / 2+	1+ / 1+	2+ / 2+	0 / 0	0 / 0	1 / 1	1 / 1	4 / 4				5 / 5	3+ / 3+	1 / 1	1 / 1
	2008	59	Y	30 / 30	80 / 70	10	19	37	2		2+ / 2	2+ / 2+	2 / 2	3+ / 3+	0 / 0	0 / 0	1+ / 1+	1 / 1	3+ / 4	3+ / 4	4- / 4-	2+ / 3+	4 / 4+	3- / 3-	0 / 0	0 / 0
	2009	60	Y	25 / 25	60 / 55	20	-	29	2	2			1 / 1	4+ / 4+	1 / 1		2+ / 2+	1+ / 1+	4 / 4				4+ / 4+	4+ / 4+	0 / 0	0 / 0
	2011	62	Y	10 / 0	55 / 10	0	0	0	2					3+ / 3+					4 / 4				4 / 4	4 / 3	0 / 0	0 / 0
	2013	64	Y	10 / 0	35 / 10	0	0	0
	2014	65	Y	10 / 0	30 / 0	0	0	0
	2016	67	DM invalidente, deficit severe proximo distal des 4 membres
31	2003	21	Y	180 / 180	180 / 180	130	8	80
	2005	23	Y	180 / 180	180 / 180	53		75	2+		3+ / 3+	3+ / 3+	4- / 4-	4 / 4	4 / 4	3+ / 3+	3+ / 4	4 / 4	3+ / 3+	3+ / 3+	3+ / 3+	3+ / 3+	4 / 4	3+ / 3+	4 / 4	4 / 4
	2007	25	Y	180 / 180	180 / 180	145	10	90
	2009	27	N	180 / 180	180 / 180	140	10	75
	2012	30	Y	170 / 170	150 / 170	75	6	75							5 / 5	5 / 5	5- / 5-	3+ / 3+
	2014	32	Y	150 / 170	120 / 170	45	8	75				3+ / 3+	3+ / 3+					3+ / 3+							3+ / 3+
	2016	34	Y	140 / 170	120 / 170	55	10	75				4+ / 4+		4+ / 4+	3 / 3			3+ / 3+							4- / 4-
32	2012	18	Y	180 / 180	180 / 180	76	10	42	3						4 / 4	4 / 4	3+ / 3+	3 / 3-							3- / 3+	4+ / 4+
	2014	21	Y	180 / 180	180 / 180	60	12	40	3						4- / 4-	4 / 4	3+ / 3+	2+ / 2+	5 / 5				5 / 5	5 / 5
	2016	23	Y	170 / 170	110 / 90	86	12,48	75	2		5 / 5	5 / 5	4+ / 4+	5 / 5	3 / 3	3 / 3	2 / 2	2+ / 2	5 / 5	5 / 5	5 / 5	5 / 5	5 / 5	5 / 5	2 / 2	5 / 5
	2017	24	Y	90 / 80	70 / 70		13,6
33	2004	48	Y	180 / 180	180 / 180	70	11	75
	2013	57	Y	180 / 180	180 / 180	30	9	55	5			4 / 4	4+ / 4+	4 / 4			4 / 4							4 / 4
